# Supplementary material for: Post-ozonation in a municipal wastewater treatment plant improves water quality in the receiving stream
Source: Environ Sci Eur. 2016 Jan 5;28(1):1. doi: 10.1186/s12302-015-0068-z (PMC5044949; doi:10.1186/s12302-015-0068-z)
Supplement: Supplementary file 1 — 10.1186/s12302-015-0068-z Lists of taxa and abundances in each macroinvertebrate sample are available on-line. [file 12302_2015_68_MOESM1_ESM.xlsx]

## Sheet: 2006-2008 macroinvertebrates
This data originates from:		AquaPlus, 2009. Furtbach (ZH): Biologische Untersuchungen oberhalb und unterhalb der ARA Regensdorf - Äusserer Aspekt, pflanzlicher Bewuchs, Kieselalgen und Zoobenthos.
		Untersuchungen der Jahre 2006, 2007 und 2008. Kurzbericht. AquaPlus, commisioned by Baudirektion Kanton Zürich, AWEL, Abteilung Gewässerschutz, Zürich, pp. 1-12.
Site	Description	Date	Ozonation	Order	Family	Species	# per m2	# per 0.1m2
Site 1 (780)	600m upstream WWTP	2006-10-05	no	Gastropoda	HYDROBIIDAE	Potamopyrgus antipodarum	10	1
Site 1 (780)	600m upstream WWTP	2006-10-05	no	Gastropoda	LYMNAEIDAE	Radix baltica	10	1
Site 1 (780)	600m upstream WWTP	2006-10-05	no	Gastropoda	PHYSIDAE	Physella costatella	40	4
Site 1 (780)	600m upstream WWTP	2006-10-05	no	Gastropoda	PLANORBIDAE	Gyraulus	10	1
Site 1 (780)	600m upstream WWTP	2006-10-05	no	Bivalvia	SPHAERIIDAE	Pisidium	10	1
Site 1 (780)	600m upstream WWTP	2006-10-05	no	Oligochaeta	LUMBRICIDAE	Eiseniella tetraedra	20	2
Site 1 (780)	600m upstream WWTP	2006-10-05	no	Oligochaeta	LUMBRICULIDAE	Lumbriculidae	670	67
Site 1 (780)	600m upstream WWTP	2006-10-05	no	Hirudinea	ERPOBDELLIDAE	Erpobdella octoculata	10	1
Site 1 (780)	600m upstream WWTP	2006-10-05	no	Arachnida	HYDRACARINA	Hydracarina	230	23
Site 1 (780)	600m upstream WWTP	2006-10-05	no	Amphipoda	GAMMARIDAE	Gammarus fossarum	19250	1925
Site 1 (780)	600m upstream WWTP	2006-10-05	no	Ephemeroptera	BAETIDAE	Baetis rhodani	540	54
Site 1 (780)	600m upstream WWTP	2006-10-05	no	Odonata	CALOPTERYGIDAE	Calopteryx	20	2
Site 1 (780)	600m upstream WWTP	2006-10-05	no	Odonata	PLATYCNEMIDIDAE	Platycnemis	20	2
Site 1 (780)	600m upstream WWTP	2006-10-05	no	Coleoptera	ELMIDAE	Elmis	10	1
Site 1 (780)	600m upstream WWTP	2006-10-05	no	Coleoptera	ELMIDAE	Elmis	10	1
Site 1 (780)	600m upstream WWTP	2006-10-05	no	Coleoptera	ELMIDAE	Limnius	10	1
Site 1 (780)	600m upstream WWTP	2006-10-05	no	Coleoptera	ELMIDAE	Riolus	10	1
Site 1 (780)	600m upstream WWTP	2006-10-05	no	Trichoptera	HYDROPSYCHIDAE	Hydropsyche angustipennis	310	31
Site 1 (780)	600m upstream WWTP	2006-10-05	no	Trichoptera	HYDROPSYCHIDAE	Hydropsychidae	390	39
Site 1 (780)	600m upstream WWTP	2006-10-05	no	Trichoptera	LIMNEPHILIDAE	Limnephilidae	10	1
Site 1 (780)	600m upstream WWTP	2006-10-05	no	Trichoptera	ODONTOCERIDAE	Odontocerum albicorne	10	1
Site 1 (780)	600m upstream WWTP	2006-10-05	no	Diptera	CERATOPOGONIDAE	Ceratopogoninae	40	4
Site 1 (780)	600m upstream WWTP	2006-10-05	no	Diptera	CHIRONOMIDAE	Chironomini	10	1
Site 1 (780)	600m upstream WWTP	2006-10-05	no	Diptera	CHIRONOMIDAE	Orthocladiinae	530	53
Site 1 (780)	600m upstream WWTP	2006-10-05	no	Diptera	CHIRONOMIDAE	Tanypodini	10	1
Site 1 (780)	600m upstream WWTP	2006-10-05	no	Diptera	CHIRONOMIDAE	Tanytarsini	40	4
Site 1 (780)	600m upstream WWTP	2006-10-05	no	Diptera	LIMONIIDAE	Pilaria	20	2
Site 1 (780)	600m upstream WWTP	2006-10-05	no	Diptera	MUSCIDAE	Muscidae	10	1
Site 1 (780)	600m upstream WWTP	2006-10-05	no	Diptera	PSYCHODIDAE	Psychodidae	10	1
Site 1 (780)	600m upstream WWTP	2006-10-05	no	Diptera	SIMULIIDAE	Simulium	10	1
Site 1 (780)	600m upstream WWTP	2007-02-26	no	Gastropoda	HYDROBIIDAE	Potamopyrgus antipodarum	70	7
Site 1 (780)	600m upstream WWTP	2007-02-26	no	Gastropoda	LYMNAEIDAE	Radix balthica	10	1
Site 1 (780)	600m upstream WWTP	2007-02-26	no	Gastropoda	PHYSIDAE	Physella costatella	10	1
Site 1 (780)	600m upstream WWTP	2007-02-26	no	Gastropoda	PLANORBIDAE	Anisus	10	1
Site 1 (780)	600m upstream WWTP	2007-02-26	no	Gastropoda	PLANORBIDAE	Gyraulus	10	1
Site 1 (780)	600m upstream WWTP	2007-02-26	no	Bivalvia	SPHAERIIDAE	Pisidium	160	16
Site 1 (780)	600m upstream WWTP	2007-02-26	no	Oligochaeta	LUMBRICIDAE	Eiseniella tetraedra	100	10
Site 1 (780)	600m upstream WWTP	2007-02-26	no	Oligochaeta	LUMBRICULIDAE	Lumbriculidae	1490	149
Site 1 (780)	600m upstream WWTP	2007-02-26	no	Oligochaeta	NAIDIDAE	Naididae	150	15
Site 1 (780)	600m upstream WWTP	2007-02-26	no	Hirudinea	ERPOBDELLIDAE	Erpobdella octoculata	10	1
Site 1 (780)	600m upstream WWTP	2007-02-26	no	Amphipoda	GAMMARIDAE	Gammarus fossarum	13040	1304
Site 1 (780)	600m upstream WWTP	2007-02-26	no	Ephemeroptera	BAETIDAE	Baetis rhodania	420	42
Site 1 (780)	600m upstream WWTP	2007-02-26	no	Odonata	CALOPTERYGIDAE	Calopteryx	20	2
Site 1 (780)	600m upstream WWTP	2007-02-26	no	Coleoptera	ELMIDAE	Elmis	10	1
Site 1 (780)	600m upstream WWTP	2007-02-26	no	Coleoptera	ELMIDAE	Elmis	10	1
Site 1 (780)	600m upstream WWTP	2007-02-26	no	Coleoptera	ELMIDAE	Limnius	10	1
Site 1 (780)	600m upstream WWTP	2007-02-26	no	Coleoptera	ELMIDAE	Riolus	10	1
Site 1 (780)	600m upstream WWTP	2007-02-26	no	Trichoptera	HYDROPSYCHIDAE	Hydropsyche angustipennis	40	4
Site 1 (780)	600m upstream WWTP	2007-02-26	no	Trichoptera	LIMNEPHILIDAE	Halesus digitatus	10	1
Site 1 (780)	600m upstream WWTP	2007-02-26	no	Trichoptera	LIMNEPHILIDAE	Chaetopterygini + Stenophyl	70	7
Site 1 (780)	600m upstream WWTP	2007-02-26	no	Trichoptera	LIMNEPHILIDAE	Limnephilus extricatus	10	1
Site 1 (780)	600m upstream WWTP	2007-02-26	no	Trichoptera	LIMNEPHILIDAE	Limnephilus rhombicus	10	1
Site 1 (780)	600m upstream WWTP	2007-02-26	no	Diptera	CERATOPOGONIDAE	Ceratopogonidae	10	1
Site 1 (780)	600m upstream WWTP	2007-02-26	no	Diptera	CHIRONOMIDAE	Orthocladiinae (incl. Diamesina)	700	70
Site 1 (780)	600m upstream WWTP	2007-02-26	no	Diptera	CHIRONOMIDAE	Orthocladiinae (incl. Diamesina)	10	1
Site 1 (780)	600m upstream WWTP	2007-02-26	no	Diptera	CHIRONOMIDAE	Tanypodinae	10	1
Site 1 (780)	600m upstream WWTP	2007-02-26	no	Diptera	Diptera	Diptera	70	7
Site 1 (780)	600m upstream WWTP	2008-02-26	yes	Gastropoda	LYMNAEIDAE	Galba trunculata	40	4
Site 1 (780)	600m upstream WWTP	2008-02-26	yes	Gastropoda	LYMNAEIDAE	Radix labiata	10	1
Site 1 (780)	600m upstream WWTP	2008-02-26	yes	Gastropoda	PHYSIDAE	Physella costatella	10	1
Site 1 (780)	600m upstream WWTP	2008-02-26	yes	Oligochaeta	LUMBRICIDAE	Eiseniella tetraedra	10	1
Site 1 (780)	600m upstream WWTP	2008-02-26	yes	Oligochaeta	LUMBRICULIDAE	Lumbriculidae	270	27
Site 1 (780)	600m upstream WWTP	2008-02-26	yes	Hirudinea	ERPOBDELLIDAE	Erpobdella octoculata	10	1
Site 1 (780)	600m upstream WWTP	2008-02-26	yes	Arachnida	HYDRACARINA	Hydracarina	10	1
Site 1 (780)	600m upstream WWTP	2008-02-26	yes	Amphipoda	GAMMARIDAE	Gammarus fossarum	510	51
Site 1 (780)	600m upstream WWTP	2008-02-26	yes	Ephemeroptera	BAETIDAE	Baetis rhodani	70	7
Site 1 (780)	600m upstream WWTP	2008-02-26	yes	Odonata	CALOPTERYGIDAE	Calopteryx	10	1
Site 1 (780)	600m upstream WWTP	2008-02-26	yes	Coleoptera	ELMIDAE	Elmis	10	1
Site 1 (780)	600m upstream WWTP	2008-02-26	yes	Coleoptera	ELMIDAE	Elmis	70	7
Site 1 (780)	600m upstream WWTP	2008-02-26	yes	Coleoptera	SCIRTIDAE	Scirtidae	10	1
Site 1 (780)	600m upstream WWTP	2008-02-26	yes	Trichoptera	HYDROPSYCHIDAE	Hydropsyche angustipennis	30	3
Site 1 (780)	600m upstream WWTP	2008-02-26	yes	Trichoptera	HYDROPSYCHIDAE	Hydropsyche incognita	10	1
Site 1 (780)	600m upstream WWTP	2008-02-26	yes	Trichoptera	HYDROPSYCHIDAE	Hydropsyche siltalai	10	1
Site 1 (780)	600m upstream WWTP	2008-02-26	yes	Trichoptera	HYDROPSYCHIDAE	Hydropsyche	40	4
Site 1 (780)	600m upstream WWTP	2008-02-26	yes	Trichoptera	LIMNEPHILIDAE	Chaetopterygini + Stenophyl	40	4
Site 1 (780)	600m upstream WWTP	2008-02-26	yes	Trichoptera	LIMNEPHILIDAE	Limnephilus lunatus	10	1
Site 1 (780)	600m upstream WWTP	2008-02-26	yes	Diptera	CHIRONOMIDAE	Orthocladiinae incl. Diamesina	1820	182
Site 1 (780)	600m upstream WWTP	2008-02-26	yes	Diptera	CHIRONOMIDAE	Orthocladiinae incl. Diamesina	1150	115
Site 1 (780)	600m upstream WWTP	2008-02-26	yes	Diptera	CHIRONOMIDAE	Tanypodinae	120	12
Site 1 (780)	600m upstream WWTP	2008-02-26	yes	Diptera	TIPULIDAE	Tipula	10	1
Site 1 (780)	600m upstream WWTP	2008-10-20	yes	Gastropoda	ANCYLIDAE	Ancylus fluviatilis	60	6
Site 1 (780)	600m upstream WWTP	2008-10-20	yes	Gastropoda	LYMNAEIDAE	Galba trunculata	110	11
Site 1 (780)	600m upstream WWTP	2008-10-20	yes	Gastropoda	LYMNAEIDAE	Radix balthica	10	1
Site 1 (780)	600m upstream WWTP	2008-10-20	yes	Gastropoda	PHYSIDAE	Physella costatella	120	12
Site 1 (780)	600m upstream WWTP	2008-10-20	yes	Bivalvia	SPHAERIIDAE	Pisidium	340	34
Site 1 (780)	600m upstream WWTP	2008-10-20	yes	Oligochaeta	LUMBRICIDAE	Eiseniella tetraedra	20	2
Site 1 (780)	600m upstream WWTP	2008-10-20	yes	Oligochaeta	LUMBRICIDAE	Lumbricidae	10	1
Site 1 (780)	600m upstream WWTP	2008-10-20	yes	Oligochaeta	LUMBRICULIDAE	Lumbriculidae	360	36
Site 1 (780)	600m upstream WWTP	2008-10-20	yes	Oligochaeta	TUBIFICIDAE	Tubificidae	60	6
Site 1 (780)	600m upstream WWTP	2008-10-20	yes	Hirudinea	ERPOBDELLIDAE	Erpobdella octoculata	10	1
Site 1 (780)	600m upstream WWTP	2008-10-20	yes	Hirudinea	GLOSSIPHONIIDAE	Helobdella stagnalis	10	1
Site 1 (780)	600m upstream WWTP	2008-10-20	yes	Arachnida	HYDRACARINA	Hydracarina	170	17
Site 1 (780)	600m upstream WWTP	2008-10-20	yes	Isopoda	ASELLIDAE	Asellus aquaticus	1640	164
Site 1 (780)	600m upstream WWTP	2008-10-20	yes	Amphipoda	GAMMARIDAE	Gammarus fossarum	2810	281
Site 1 (780)	600m upstream WWTP	2008-10-20	yes	Ephemeroptera	BAETIDAE	Baetis rhodani	780	78
Site 1 (780)	600m upstream WWTP	2008-10-20	yes	Ephemeroptera	BAETIDAE	Baetis	8920	892
Site 1 (780)	600m upstream WWTP	2008-10-20	yes	Odonata	CALOPTERYGIDAE	Calopteryx	10	1
Site 1 (780)	600m upstream WWTP	2008-10-20	yes	Coleoptera	ELMIDAE	Elmis	1060	106
Site 1 (780)	600m upstream WWTP	2008-10-20	yes	Coleoptera	ELMIDAE	Elmis	110	11
Site 1 (780)	600m upstream WWTP	2008-10-20	yes	Coleoptera	ELMIDAE	Esolus	60	6
Site 1 (780)	600m upstream WWTP	2008-10-20	yes	Coleoptera	ELMIDAE	Limnius	60	6
Site 1 (780)	600m upstream WWTP	2008-10-20	yes	Coleoptera	ELMIDAE	Limnius	110	11
Site 1 (780)	600m upstream WWTP	2008-10-20	yes	Trichoptera	HYDROPSYCHIDAE	Hydropsyche angustipennis	130	13
Site 1 (780)	600m upstream WWTP	2008-10-20	yes	Diptera	CHIRONOMIDAE	Chironomini	10	1
Site 1 (780)	600m upstream WWTP	2008-10-20	yes	Diptera	CHIRONOMIDAE	Orthocladiinae inclu Diamesina	170	17
Site 1 (780)	600m upstream WWTP	2008-10-20	yes	Diptera	CHIRONOMIDAE	Tanypodinae	60	6
Site 1 (780)	600m upstream WWTP	2008-10-20	yes	Diptera	CHIRONOMIDAE	Tanytarsini	10	1
Site 1 (780)	600m upstream WWTP	2008-10-20	yes	Diptera	LIMONIIDAE	Pilaria	10	1
Site 1 (780)	600m upstream WWTP	2008-10-20	yes	Diptera	SIMULIIDAE	Simulium	1200	120
Site 2 (781)	200m upstream WWTP	2006-10-05	no	Gastropoda	HYDROBIIDAE	Potamopyrgus antipodarum	40	4
Site 2 (781)	200m upstream WWTP	2006-10-05	no	Gastropoda	LYMNAEIDAE	Radix balthica	10	1
Site 2 (781)	200m upstream WWTP	2006-10-05	no	Gastropoda	PHYSIDAE	Physella costatella	40	4
Site 2 (781)	200m upstream WWTP	2006-10-05	no	Gastropoda	PLANORBIDAE	Gyraulus	10	1
Site 2 (781)	200m upstream WWTP	2006-10-05	no	Oligochaeta	LUMBRICIDAE	Eiseniella tetraedra	10	1
Site 2 (781)	200m upstream WWTP	2006-10-05	no	Oligochaeta	LUMBRICULIDAE	Lumbriculidae	240	24
Site 2 (781)	200m upstream WWTP	2006-10-05	no	Hirudinea	ERPOBDELLIDAE	Erpobdella octoculata	30	3
Site 2 (781)	200m upstream WWTP	2006-10-05	no	Isopoda	ASELLIDAE	Asellus aquaticus	160	16
Site 2 (781)	200m upstream WWTP	2006-10-05	no	Amphipoda	GAMMARIDAE	Gammarus fossarum	2840	284
Site 2 (781)	200m upstream WWTP	2006-10-05	no	Ephemeroptera	BAETIDAE	Baetis rhodani	1860	186
Site 2 (781)	200m upstream WWTP	2006-10-05	no	Odonata	CALOPTERYGIDAE	Calopteryx	10	1
Site 2 (781)	200m upstream WWTP	2006-10-05	no	Odonata	PLATYCNEMIDIDAE	Platycnemis	10	1
Site 2 (781)	200m upstream WWTP	2006-10-05	no	Coleoptera	ELMIDAE	Elmis	60	6
Site 2 (781)	200m upstream WWTP	2006-10-05	no	Coleoptera	ELMIDAE	Esolus	240	24
Site 2 (781)	200m upstream WWTP	2006-10-05	no	Coleoptera	ELMIDAE	Limnius	40	4
Site 2 (781)	200m upstream WWTP	2006-10-05	no	Coleoptera	ELMIDAE	Riolus	40	4
Site 2 (781)	200m upstream WWTP	2006-10-05	no	Trichoptera	HYDROPSYCHIDAE	Hydropsyche angustipennis	90	9
Site 2 (781)	200m upstream WWTP	2006-10-05	no	Trichoptera	HYDROPSYCHIDAE	Hydropsyche	40	4
Site 2 (781)	200m upstream WWTP	2006-10-05	no	Trichoptera	HYDROPTILIDAE	Hydroptila	40	4
Site 2 (781)	200m upstream WWTP	2006-10-05	no	Trichoptera	ODONTOCERIDAE	Odontocerum albicorne	10	1
Site 2 (781)	200m upstream WWTP	2006-10-05	no	Trichoptera	POLYCENTROPODIDA	Polycentropus flavomaculatus	10	1
Site 2 (781)	200m upstream WWTP	2006-10-05	no	Trichoptera	PSYCHOMYIIDAE	Tinodes waeneri	10	1
Site 2 (781)	200m upstream WWTP	2006-10-05	no	Diptera	CERATOPOGONIDAE	Ceratopogoninae	70	7
Site 2 (781)	200m upstream WWTP	2006-10-05	no	Diptera	CHIRONOMIDAE	Chironomini	10	1
Site 2 (781)	200m upstream WWTP	2006-10-05	no	Diptera	CHIRONOMIDAE	Orthocladiinae incl diamesina	740	74
Site 2 (781)	200m upstream WWTP	2006-10-05	no	Diptera	CHIRONOMIDAE	Tanypodini	40	4
Site 2 (781)	200m upstream WWTP	2006-10-05	no	Diptera	LIMONIIDAE	Pilaria	10	1
Site 2 (781)	200m upstream WWTP	2006-10-05	no	Diptera	SIMULIIDAE	Simulium nevermannia	10	1
Site 2 (781)	200m upstream WWTP	2006-10-05	no	Diptera	TABANIDAE	Tabanidae	10	1
Site 2 (781)	200m upstream WWTP	2007-02-26	no	Gastropoda	LYMNAEIDAE	Radix balthica	10	1
Site 2 (781)	200m upstream WWTP	2007-02-26	no	Gastropoda	PHYSIDAE	Physella costatella	10	1
Site 2 (781)	200m upstream WWTP	2007-02-26	no	Gastropoda	PLANORBIDAE	Gyraulus	10	1
Site 2 (781)	200m upstream WWTP	2007-02-26	no	Bivalvia	SPHAERIIDAE	Pisidium	10	1
Site 2 (781)	200m upstream WWTP	2007-02-26	no	Oligochaeta	LUMBRICIDAE	Eiseniella tetraedra	20	2
Site 2 (781)	200m upstream WWTP	2007-02-26	no	Oligochaeta	LUMBRICULIDAE	Lumbriculidae	590	59
Site 2 (781)	200m upstream WWTP	2007-02-26	no	Oligochaeta	NAIDIDAE	Naididae	70	7
Site 2 (781)	200m upstream WWTP	2007-02-26	no	Hirudinea	ERPOBDELLIDAE	Erpobdella octoculata	10	1
Site 2 (781)	200m upstream WWTP	2007-02-26	no	Amphipoda	GAMMARIDAE	Gammarus fossarum	3850	385
Site 2 (781)	200m upstream WWTP	2007-02-26	no	Ephemeroptera	BAETIDAE	Baetis rhodani	950	95
Site 2 (781)	200m upstream WWTP	2007-02-26	no	Odonata	CALOPTERYGIDAE	Calopterygidae	10	1
Site 2 (781)	200m upstream WWTP	2007-02-26	no	Coleoptera	ELMIDAE	Elmis	110	11
Site 2 (781)	200m upstream WWTP	2007-02-26	no	Coleoptera	ELMIDAE	Riolus	110	11
Site 2 (781)	200m upstream WWTP	2007-02-26	no	Megaloptera	SIALIDAE	Sialis	10	1
Site 2 (781)	200m upstream WWTP	2007-02-26	no	Trichoptera	HYDROPSYCHIDAE	Hydropsyche angustipennis	130	13
Site 2 (781)	200m upstream WWTP	2007-02-26	no	Trichoptera	HYDROPSYCHIDAE	Hydropsyche pellucidula	10	1
Site 2 (781)	200m upstream WWTP	2007-02-26	no	Trichoptera	POLYCENTROPODIDA	Polycentropus flavomaculatus	10	1
Site 2 (781)	200m upstream WWTP	2007-02-26	no	Trichoptera	PSYCHOMYIIDAE	Psychomyiidae	40	4
Site 2 (781)	200m upstream WWTP	2007-02-26	no	Diptera	CERATOPOGONIDAE	Ceratopogoninae	70	7
Site 2 (781)	200m upstream WWTP	2007-02-26	no	Diptera	CHIRONOMIDAE	Orthocladiinae incl diamesina	190	19
Site 2 (781)	200m upstream WWTP	2007-02-26	no	Diptera	CHIRONOMIDAE	Tanypodinae	70	7
Site 2 (781)	200m upstream WWTP	2007-02-26	no	Diptera	CHIRONOMIDAE	Tanytarsini	40	4
Site 2 (781)	200m upstream WWTP	2007-02-26	no	Diptera	EMPIDIDAE	Hemerodromiinae	40	4
Site 2 (781)	200m upstream WWTP	2007-02-26	no	Diptera	LIMONIIDAE	Pseudolimnophila	10	1
Site 2 (781)	200m upstream WWTP	2007-02-26	no	Diptera	RHAGIONIDAE	Chrysopilus	10	1
Site 2 (781)	200m upstream WWTP	2007-02-26	no	Diptera	SIMULIIDAE	Simulium	10	1
Site 2 (781)	200m upstream WWTP	2008-02-26	yes	Oligochaeta	LUMBRICULIDAE	Lumbriculidae	40	4
Site 2 (781)	200m upstream WWTP	2008-02-26	yes	Oligochaeta	NAIDIDAE	Naididae	20	2
Site 2 (781)	200m upstream WWTP	2008-02-26	yes	Hirudinea	ERPOBDELLIDAE	Erpobdella octoculata	10	1
Site 2 (781)	200m upstream WWTP	2008-02-26	yes	Arachnida	HYDRACARINA	Hydracarina	10	1
Site 2 (781)	200m upstream WWTP	2008-02-26	yes	Isopoda	ASELLIDAE	Asellus aquaticus	20	2
Site 2 (781)	200m upstream WWTP	2008-02-26	yes	Amphipoda	GAMMARIDAE	Gammarus fossarum	290	29
Site 2 (781)	200m upstream WWTP	2008-02-26	yes	Ephemeroptera	BAETIDAE	Baetis rhodani	10	1
Site 2 (781)	200m upstream WWTP	2008-02-26	yes	Odonata	CALOPTERYGIDAE	Calopteryx	10	1
Site 2 (781)	200m upstream WWTP	2008-02-26	yes	Coleoptera	ELMIDAE	Esolus	10	1
Site 2 (781)	200m upstream WWTP	2008-02-26	yes	Megaloptera	SIALIDAE	Sialis	10	1
Site 2 (781)	200m upstream WWTP	2008-02-26	yes	Trichoptera	HYDROPSYCHIDAE	Hydropsyche siltalai	10	1
Site 2 (781)	200m upstream WWTP	2008-02-26	yes	Trichoptera	LIMNEPHILIDAE	Limnephilus lunatus	10	1
Site 2 (781)	200m upstream WWTP	2008-02-26	yes	Trichoptera	POLYCENTROPODIDA	Polycentropus flavomaculatus	10	1
Site 2 (781)	200m upstream WWTP	2008-02-26	yes	Diptera	CHIRONOMIDAE	Chironomini	210	21
Site 2 (781)	200m upstream WWTP	2008-02-26	yes	Diptera	CHIRONOMIDAE	Orthocladiinae incl. diamesina	490	49
Site 2 (781)	200m upstream WWTP	2008-02-26	yes	Diptera	CHIRONOMIDAE	Orthocladiinae	90	9
Site 2 (781)	200m upstream WWTP	2008-02-26	yes	Diptera	CHIRONOMIDAE	Tanypodinae	10	1
Site 2 (781)	200m upstream WWTP	2008-02-26	yes	Diptera	SIMULIIDAE	Simulium	10	1
Site 2 (781)	200m upstream WWTP	2008-10-20	yes	Turbellaria	DENDROCOELIDAE	Dendrocoelidae	10	1
Site 2 (781)	200m upstream WWTP	2008-10-20	yes	Gastropoda	ANCYLIDAE	Ancylus fluviatilis	10	1
Site 2 (781)	200m upstream WWTP	2008-10-20	yes	Gastropoda	HYDROBIIDAE	Potamopyrgus antipodarum	10	1
Site 2 (781)	200m upstream WWTP	2008-10-20	yes	Gastropoda	LYMNAEIDAE	Galba truncatula	20	2
Site 2 (781)	200m upstream WWTP	2008-10-20	yes	Gastropoda	LYMNAEIDAE	Radix labiata	10	1
Site 2 (781)	200m upstream WWTP	2008-10-20	yes	Gastropoda	PHYSIDAE	Physella costatella	20	2
Site 2 (781)	200m upstream WWTP	2008-10-20	yes	Gastropoda	PLANORBIDAE	Gyraulus	10	1
Site 2 (781)	200m upstream WWTP	2008-10-20	yes	Bivalvia	SPHAERIIDAE	Pisidium	20	2
Site 2 (781)	200m upstream WWTP	2008-10-20	yes	Oligochaeta	LUMBRICIDAE	Eiseniella tetraedra	20	2
Site 2 (781)	200m upstream WWTP	2008-10-20	yes	Oligochaeta	LUMBRICULIDAE	Lumbriculidae	40	4
Site 2 (781)	200m upstream WWTP	2008-10-20	yes	Isopoda	ASELLIDAE	Asellus aquaticus	20	2
Site 2 (781)	200m upstream WWTP	2008-10-20	yes	Amphipoda	GAMMARIDAE	Gammarus fossarum	130	13
Site 2 (781)	200m upstream WWTP	2008-10-20	yes	Amphipoda	GAMMARIDAE	Gammarus sp.	10	1
Site 2 (781)	200m upstream WWTP	2008-10-20	yes	Ephemeroptera	BAETIDAE	Baetis rhodani	90	9
Site 2 (781)	200m upstream WWTP	2008-10-20	yes	Odonata	CALOPTERYGIDAE	Calopteryx	10	1
Site 2 (781)	200m upstream WWTP	2008-10-20	yes	Coleoptera	ELMIDAE	Limnius	10	1
Site 2 (781)	200m upstream WWTP	2008-10-20	yes	Trichoptera	HYDROPTILIDAE	Hydroptilidae	10	1
Site 2 (781)	200m upstream WWTP	2008-10-20	yes	Trichoptera	LEPTOCERIDAE	Leptoceridae	10	1
Site 2 (781)	200m upstream WWTP	2008-10-20	yes	Trichoptera	POLYCENTROPODIDA	Polycentropodidae	10	1
Site 2 (781)	200m upstream WWTP	2008-10-20	yes	Trichoptera	POLYCENTROPODIDA	Polycentropus flavomaculatus	20	2
Site 2 (781)	200m upstream WWTP	2008-10-20	yes	Trichoptera	PSYCHOMYIIDAE	Tinodes waeneri	10	1
Site 2 (781)	200m upstream WWTP	2008-10-20	yes	Diptera	CHIRONOMIDAE	Chironomini	40	4
Site 2 (781)	200m upstream WWTP	2008-10-20	yes	Diptera	CHIRONOMIDAE	Orthocladiinae	50	5
Site 2 (781)	200m upstream WWTP	2008-10-20	yes	Diptera	CHIRONOMIDAE	Tanypodinae	30	3
Site 2 (781)	200m upstream WWTP	2008-10-20	yes	Diptera	LIMONIIDAE	Gnophomyia	10	1
Site 2 (781)	200m upstream WWTP	2008-10-20	yes	Diptera	MUSCIDAE	Muscidae	10	1
Site 2 (781)	200m upstream WWTP	2008-10-20	yes	Diptera	SIMULIIDAE	Simulium	20	2
Site 3 (782)	200m downstream WWTP	2006-10-05	no	Turbellaria	DUGESIIDAE	Dugesia conocephala DUGES	70	7
Site 3 (782)	200m downstream WWTP	2006-10-05	no	Gastropoda	ANCYLIDAE	Ancyllus fluviatilis	10	1
Site 3 (782)	200m downstream WWTP	2006-10-05	no	Gastropoda	HYDROBIIDAE	potamopyrgus antipodarum	670	67
Site 3 (782)	200m downstream WWTP	2006-10-05	no	Gastropoda	LYMNAEIDAE	radix balthica	10	1
Site 3 (782)	200m downstream WWTP	2006-10-05	no	Gastropoda	PHYSIDAE	physella (costatella) acuta	10	1
Site 3 (782)	200m downstream WWTP	2006-10-05	no	Gastropoda	PLANORBIDAE	gyraulus	10	1
Site 3 (782)	200m downstream WWTP	2006-10-05	no	Bivalvia	SPHAERIIDAE	pisidium	160	16
Site 3 (782)	200m downstream WWTP	2006-10-05	no	Oligochaeta	LUMBRICIDAE	eiseniella tetraedra	10	1
Site 3 (782)	200m downstream WWTP	2006-10-05	no	Oligochaeta	LUMBRICULIDAE	lumbriculidae	320	32
Site 3 (782)	200m downstream WWTP	2006-10-05	no	Oligochaeta	TUBIFICIDAE	tubificidae	150	15
Site 3 (782)	200m downstream WWTP	2006-10-05	no	Hirudinea	ERPOBDELLIDAE	erpobdella octoculata	10	1
Site 3 (782)	200m downstream WWTP	2006-10-05	no	Hirudinea	GLOSSIPHONIIDAE	glossiphonia complanata	10	1
Site 3 (782)	200m downstream WWTP	2006-10-05	no	Arachnida	HYDRACARINA	hydracarina	40	4
Site 3 (782)	200m downstream WWTP	2006-10-05	no	Isopoda	ASELLIDAE	asellus aquaticus	80	8
Site 3 (782)	200m downstream WWTP	2006-10-05	no	Amphipoda	GAMMARIDAE	gammarus fossarum	550	55
Site 3 (782)	200m downstream WWTP	2006-10-05	no	Ephemeroptera	BAETIDAE	baetis rhodani	590	59
Site 3 (782)	200m downstream WWTP	2006-10-05	no	Odonata	CALOPTERYGIDAE	calopteryx	10	1
Site 3 (782)	200m downstream WWTP	2006-10-05	no	Odonata	GOMPHIDAE	onychogomphus	10	1
Site 3 (782)	200m downstream WWTP	2006-10-05	no	Coleoptera	ELMIDAE	elmis	40	4
Site 3 (782)	200m downstream WWTP	2006-10-05	no	Coleoptera	ELMIDAE	esolus	70	7
Site 3 (782)	200m downstream WWTP	2006-10-05	no	Trichoptera	HYDROPSYCHIDAE	hydropsyche angustipennis	90	9
Site 3 (782)	200m downstream WWTP	2006-10-05	no	Trichoptera	HYDROPSYCHIDAE	hydropsychidae	190	19
Site 3 (782)	200m downstream WWTP	2006-10-05	no	Trichoptera	POLYCENTROPODIDA	polycentropus flavomaculatus	210	21
Site 3 (782)	200m downstream WWTP	2006-10-05	no	Trichoptera	RHYACOPHILIDAE	rhyacophila	10	1
Site 3 (782)	200m downstream WWTP	2006-10-05	no	Diptera	CHIRONOMIDAE	chironomini	110	11
Site 3 (782)	200m downstream WWTP	2006-10-05	no	Diptera	CHIRONOMIDAE	orthocladiinae (incl. diamesinae)	620	62
Site 3 (782)	200m downstream WWTP	2006-10-05	no	Diptera	CHIRONOMIDAE	tanypodini	150	15
Site 3 (782)	200m downstream WWTP	2006-10-05	no	Diptera	CHIRONOMIDAE	tanytarsini	200	20
Site 3 (782)	200m downstream WWTP	2006-10-05	no	Diptera	MUSCIDAE	muscidae	10	1
Site 3 (782)	200m downstream WWTP	2006-10-05	no	Diptera	SIMULIIDAE	simulium (Nevermannia)	350	35
Site 3 (782)	200m downstream WWTP	2007-02-26	no	Gastropoda	ANCYLIDAE	ancylus fluviatilis	10	1
Site 3 (782)	200m downstream WWTP	2007-02-26	no	Gastropoda	HYDROBIIDAE	potamopyrgus antipodarum	10	1
Site 3 (782)	200m downstream WWTP	2007-02-26	no	Gastropoda	LYMNAEIDAE	radix balthica	10	1
Site 3 (782)	200m downstream WWTP	2007-02-26	no	Gastropoda	PHYSIDAE	physella (costatella) acuta	10	1
Site 3 (782)	200m downstream WWTP	2007-02-26	no	Gastropoda	PLANORBIDAE	gyraulsu	10	1
Site 3 (782)	200m downstream WWTP	2007-02-26	no	Bivalvia	SPHAERIIDAE	pisidium	40	4
Site 3 (782)	200m downstream WWTP	2007-02-26	no	Oligochaeta	LUMBRICIDAE	eiseniella tetraedra	20	2
Site 3 (782)	200m downstream WWTP	2007-02-26	no	Oligochaeta	LUMBRICULIDAE	lumbriculidae	140	14
Site 3 (782)	200m downstream WWTP	2007-02-26	no	Oligochaeta	NAIDIDAE	naididae	220	22
Site 3 (782)	200m downstream WWTP	2007-02-26	no	Hirudinea	ERPOBDELLIDAE	erpobdella octoculata	30	3
Site 3 (782)	200m downstream WWTP	2007-02-26	no	Hirudinea	GLOSSIPHONIIDAE	glossiphonia complanata	10	1
Site 3 (782)	200m downstream WWTP	2007-02-26	no	Arachnida	HYDRACARINA	hydracarina	40	4
Site 3 (782)	200m downstream WWTP	2007-02-26	no	Isopoda	ASELLIDAE	asellus aquaticus	60	6
Site 3 (782)	200m downstream WWTP	2007-02-26	no	Amphipoda	GAMMARIDAE	gammarus fossarum	230	23
Site 3 (782)	200m downstream WWTP	2007-02-26	no	Ephemeroptera	BAETIDAE	baetis rhodani	570	57
Site 3 (782)	200m downstream WWTP	2007-02-26	no	Ephemeroptera	EPHEMERELLIDAE	serratella ignita	70	7
Site 3 (782)	200m downstream WWTP	2007-02-26	no	Odonata	CALOPTERYGIDAE	calopterygidae	10	1
Site 3 (782)	200m downstream WWTP	2007-02-26	no	Odonata	LIBELLULIDAE	libellulidae	10	1
Site 3 (782)	200m downstream WWTP	2007-02-26	no	Coleoptera	ELMIDAE	elmis	110	11
Site 3 (782)	200m downstream WWTP	2007-02-26	no	Coleoptera	ELMIDAE	esolus	40	4
Site 3 (782)	200m downstream WWTP	2007-02-26	no	Coleoptera	ELMIDAE	riolus	70	7
Site 3 (782)	200m downstream WWTP	2007-02-26	no	Trichoptera	HYDROPSYCHIDAE	hydropsyche angustipennis	30	3
Site 3 (782)	200m downstream WWTP	2007-02-26	no	Trichoptera	HYDROPSYCHIDAE	hydropsyche pellucidula	10	1
Site 3 (782)	200m downstream WWTP	2007-02-26	no	Trichoptera	HYDROPSYCHIDAE	hydropsyche	70	7
Site 3 (782)	200m downstream WWTP	2007-02-26	no	Trichoptera	HYDROPTILIDAE	hydroptilidae	10	1
Site 3 (782)	200m downstream WWTP	2007-02-26	no	Trichoptera	LIMNEPHILIDAE	lymnephilus decipiens	10	1
Site 3 (782)	200m downstream WWTP	2007-02-26	no	Trichoptera	POLYCENTROPODIDA	polycentropus flavomaculatus	10	1
Site 3 (782)	200m downstream WWTP	2007-02-26	no	Diptera	CERATOPOGONIDAE	ceratopogoninae	200	20
Site 3 (782)	200m downstream WWTP	2007-02-26	no	Diptera	CHIRONOMIDAE	chironomini	50	5
Site 3 (782)	200m downstream WWTP	2007-02-26	no	Diptera	CHIRONOMIDAE	orthocladiinae (incl. diamesinae)	390	39
Site 3 (782)	200m downstream WWTP	2007-02-26	no	Diptera	CHIRONOMIDAE	tanypodinae	90	9
Site 3 (782)	200m downstream WWTP	2007-02-26	no	Diptera	CHIRONOMIDAE	tanytarsini	2000	200
Site 3 (782)	200m downstream WWTP	2007-02-26	no	Diptera	SIMULIIDAE	simulium	10	1
Site 3 (782)	200m downstream WWTP	2007-02-26	no	Diptera	TABANIDAE	tabanidae	10	1
Site 3 (782)	200m downstream WWTP	2008-02-26	yes	Turbellaria	PLANARIIDAE	planaria torva	10	1
Site 3 (782)	200m downstream WWTP	2008-02-26	yes	Bivalvia	SPHAERIIDAE	pisidium	10	1
Site 3 (782)	200m downstream WWTP	2008-02-26	yes	Oligochaeta	LUMBRICULIDAE	lumbriculidae	40	4
Site 3 (782)	200m downstream WWTP	2008-02-26	yes	Oligochaeta	NAIDIDAE	naididae	40	4
Site 3 (782)	200m downstream WWTP	2008-02-26	yes	Oligochaeta	TUBIFICIDAE	tubificidae	110	11
Site 3 (782)	200m downstream WWTP	2008-02-26	yes	Hirudinea	ERPOBDELLIDAE	erpobdella octoculata	60	6
Site 3 (782)	200m downstream WWTP	2008-02-26	yes	Isopoda	ASELLIDAE	asellus aquaticus	10	1
Site 3 (782)	200m downstream WWTP	2008-02-26	yes	Amphipoda	GAMMARIDAE	gammarus fossarum	120	12
Site 3 (782)	200m downstream WWTP	2008-02-26	yes	Ephemeroptera	BAETIDAE	baetis rhodani	170	17
Site 3 (782)	200m downstream WWTP	2008-02-26	yes	Ephemeroptera	EPHEMERELLIDAE	ephemerella	10	1
Site 3 (782)	200m downstream WWTP	2008-02-26	yes	Odonata	CALOPTERYGIDAE	calopteryx	10	1
Site 3 (782)	200m downstream WWTP	2008-02-26	yes	Odonata	GOMPHIDAE	onychogophus	10	1
Site 3 (782)	200m downstream WWTP	2008-02-26	yes	Coleoptera	ELMIDAE	elmis	10	1
Site 3 (782)	200m downstream WWTP	2008-02-26	yes	Coleoptera	ELMIDAE	esolus	10	1
Site 3 (782)	200m downstream WWTP	2008-02-26	yes	Trichoptera	HYDROPSYCHIDAE	hydropsyche angustipennis	60	6
Site 3 (782)	200m downstream WWTP	2008-02-26	yes	Trichoptera	HYDROPSYCHIDAE	hydropsyche incognita	10	1
Site 3 (782)	200m downstream WWTP	2008-02-26	yes	Trichoptera	HYDROPSYCHIDAE	hydropsyche siltalai	30	3
Site 3 (782)	200m downstream WWTP	2008-02-26	yes	Trichoptera	HYDROPTILIDAE	hydroptila	40	4
Site 3 (782)	200m downstream WWTP	2008-02-26	yes	Trichoptera	LIMNEPHILIDAE	limnephilus lunatus	10	1
Site 3 (782)	200m downstream WWTP	2008-02-26	yes	Trichoptera	POLYCENTROPODIDA	neureclipsis bimaculata	10	1
Site 3 (782)	200m downstream WWTP	2008-02-26	yes	Trichoptera	POLYCENTROPODIDA	polycentropodidae	40	4
Site 3 (782)	200m downstream WWTP	2008-02-26	yes	Trichoptera	POLYCENTROPODIDA	polycentropus flavomaculatus	70	7
Site 3 (782)	200m downstream WWTP	2008-02-26	yes	Trichoptera	Trichoptera	trichoptera	40	4
Site 3 (782)	200m downstream WWTP	2008-02-26	yes	Diptera	CERATOPOGONIDAE	ceratopogoninae	10	1
Site 3 (782)	200m downstream WWTP	2008-02-26	yes	Diptera	CHIRONOMIDAE	chironomini	10	1
Site 3 (782)	200m downstream WWTP	2008-02-26	yes	Diptera	CHIRONOMIDAE	orthocladiinae (incl. diamesinae)	270	27
Site 3 (782)	200m downstream WWTP	2008-02-26	yes	Diptera	CHIRONOMIDAE	orthocladiinae (incl. diamesinae)	10	1
Site 3 (782)	200m downstream WWTP	2008-02-26	yes	Diptera	CHIRONOMIDAE	tanypodini	20	2
Site 3 (782)	200m downstream WWTP	2008-02-26	yes	Diptera	CHIRONOMIDAE	tanytarsini	170	17
Site 3 (782)	200m downstream WWTP	2008-02-26	yes	Diptera	SIMULIIDAE	simulium	10	1
Site 3 (782)	200m downstream WWTP	2008-02-26	yes	Diptera	SIMULIIDAE	simulium	10	1
Site 3 (782)	200m downstream WWTP	2008-10-20	yes	Gastropoda	HYDROBIIDAE	potamopyrgus antipodarum	10	1
Site 3 (782)	200m downstream WWTP	2008-10-20	yes	Gastropoda	LYMNAEIDAE	galba truncatula	10	1
Site 3 (782)	200m downstream WWTP	2008-10-20	yes	Gastropoda	LYMNAEIDAE	radix balthica	10	1
Site 3 (782)	200m downstream WWTP	2008-10-20	yes	Gastropoda	PHYSIDAE	physella (costatella) acuta	10	1
Site 3 (782)	200m downstream WWTP	2008-10-20	yes	Bivalvia	SPHAERIIDAE	pisidium	10	1
Site 3 (782)	200m downstream WWTP	2008-10-20	yes	Oligochaeta	LUMBRICIDAE	lumbricidae	30	3
Site 3 (782)	200m downstream WWTP	2008-10-20	yes	Oligochaeta	LUMBRICULIDAE	lumbriculidae	220	22
Site 3 (782)	200m downstream WWTP	2008-10-20	yes	Oligochaeta	NAIDIDAE	naididae	90	9
Site 3 (782)	200m downstream WWTP	2008-10-20	yes	Arachnida	HYDRACARINA	hydracarina	40	4
Site 3 (782)	200m downstream WWTP	2008-10-20	yes	Isopoda	ASELLIDAE	asellus aquaticus	140	14
Site 3 (782)	200m downstream WWTP	2008-10-20	yes	Amphipoda	GAMMARIDAE	gammarus fossarum	230	23
Site 3 (782)	200m downstream WWTP	2008-10-20	yes	Ephemeroptera	BAETIDAE	baetis rhodani	40	4
Site 3 (782)	200m downstream WWTP	2008-10-20	yes	Ephemeroptera	BAETIDAE	calopteryx	170	17
Site 3 (782)	200m downstream WWTP	2008-10-20	yes	Odonata	CALOPTERYGIDAE	onychogomphus	40	4
Site 3 (782)	200m downstream WWTP	2008-10-20	yes	Coleoptera	ELMIDAE	elmis	70	7
Site 3 (782)	200m downstream WWTP	2008-10-20	yes	Coleoptera	ELMIDAE	esolus	20	2
Site 3 (782)	200m downstream WWTP	2008-10-20	yes	Trichoptera	HYDROPSYCHIDAE	hydropsyche angustipennis	10	1
Site 3 (782)	200m downstream WWTP	2008-10-20	yes	Trichoptera	HYDROPSYCHIDAE	hydropsyche incognita	60	6
Site 3 (782)	200m downstream WWTP	2008-10-20	yes	Trichoptera	HYDROPSYCHIDAE	hydropsyche	60	6
Site 3 (782)	200m downstream WWTP	2008-10-20	yes	Trichoptera	HYDROPTILIDAE	hydroptilidae	100	10
Site 3 (782)	200m downstream WWTP	2008-10-20	yes	Trichoptera	LEPIDOSTOMATIDAE	lepidostomatidae	10	1
Site 3 (782)	200m downstream WWTP	2008-10-20	yes	Trichoptera	POLYCENTROPODIDA	polycentropodidae	110	11
Site 3 (782)	200m downstream WWTP	2008-10-20	yes	Trichoptera	POLYCENTROPODIDA	polycentropus flavomaculatus	90	9
Site 3 (782)	200m downstream WWTP	2008-10-20	yes	Trichoptera	PSYCHOMYIIDAE	psychomyiidae	40	4
Site 3 (782)	200m downstream WWTP	2008-10-20	yes	Trichoptera	PSYCHOMYIIDAE	tinodes waeneri	110	11
Site 3 (782)	200m downstream WWTP	2008-10-20	yes	Diptera	CERATOPOGONIDAE	ceratopogoninae	20	2
Site 3 (782)	200m downstream WWTP	2008-10-20	yes	Diptera	CHIRONOMIDAE	chironomini	60	6
Site 3 (782)	200m downstream WWTP	2008-10-20	yes	Diptera	CHIRONOMIDAE	orthocladiinae (incl. diamesinae)	60	6
Site 3 (782)	200m downstream WWTP	2008-10-20	yes	Diptera	CHIRONOMIDAE	tanypodinae	60	6
Site 3 (782)	200m downstream WWTP	2008-10-20	yes	Diptera	CHIRONOMIDAE	tanytarsini	100	10
Site 3 (782)	200m downstream WWTP	2008-10-20	yes	Diptera	SIMULIIDAE	simuliidae	10	1
Site 3 (782)	200m downstream WWTP	2008-10-20	yes	Diptera	SIMULIIDAE	simulium	120	12
Site 4 (783)	1000m downstream WWTP	2006-10-05	no	Gastropoda	HYDROBIIDAE	Potamopyrgus antipodarum	60	6
Site 4 (783)	1000m downstream WWTP	2006-10-05	no	Gastropoda	LYMNAEIDAE	Radix balthica	10	1
Site 4 (783)	1000m downstream WWTP	2006-10-05	no	Gastropoda	PHYSIDAE	Physella costatella	10	1
Site 4 (783)	1000m downstream WWTP	2006-10-05	no	Gastropoda	PLANORBIDAE	Gyraulus	10	1
Site 4 (783)	1000m downstream WWTP	2006-10-05	no	Bivalvia	SPHAERIIDAE	Pisidium	10	1
Site 4 (783)	1000m downstream WWTP	2006-10-05	no	Oligochaeta	LUMBRICIDAE	Eiseniella tetraedra	10	1
Site 4 (783)	1000m downstream WWTP	2006-10-05	no	Oligochaeta	LUMBRICULIDAE	Lumbriculidae	180	18
Site 4 (783)	1000m downstream WWTP	2006-10-05	no	Hirudinea	ERPOBDELLIDAE	Erpobdella octoculata	30	3
Site 4 (783)	1000m downstream WWTP	2006-10-05	no	Hirudinea	GLOSSIPHONIIDAE	Glossiphonia complanata	10	1
Site 4 (783)	1000m downstream WWTP	2006-10-05	no	Arachnida	HYDRACARINA	Hydracarina	190	19
Site 4 (783)	1000m downstream WWTP	2006-10-05	no	Isopoda	ASELLIDAE	Asellus aquaticus	70	7
Site 4 (783)	1000m downstream WWTP	2006-10-05	no	Amphipoda	GAMMARIDAE	Gammarus fossarum	160	16
Site 4 (783)	1000m downstream WWTP	2006-10-05	no	Ephemeroptera	BAETIDAE	Baetis rhodani	660	66
Site 4 (783)	1000m downstream WWTP	2006-10-05	no	Coleoptera	ELMIDAE	Elmis	40	4
Site 4 (783)	1000m downstream WWTP	2006-10-05	no	Coleoptera	ELMIDAE	Esolus	40	4
Site 4 (783)	1000m downstream WWTP	2006-10-05	no	Coleoptera	ELMIDAE	Esolus	580	58
Site 4 (783)	1000m downstream WWTP	2006-10-05	no	Trichoptera	HYDROPSYCHIDAE	Hydropsyche angustipennis	30	3
Site 4 (783)	1000m downstream WWTP	2006-10-05	no	Trichoptera	HYDROPSYCHIDAE	Hydropsyche incognita	80	8
Site 4 (783)	1000m downstream WWTP	2006-10-05	no	Trichoptera	HYDROPSYCHIDAE	Hydropsychidae	70	7
Site 4 (783)	1000m downstream WWTP	2006-10-05	no	Trichoptera	LEPTOCERIDAE	Leptoceridae	10	1
Site 4 (783)	1000m downstream WWTP	2006-10-05	no	Trichoptera	LEPTOCERIDAE	Leptoceridae	70	7
Site 4 (783)	1000m downstream WWTP	2006-10-05	no	Trichoptera	POLYCENTROPODIDA	Polycentropus flavomaculatus	180	18
Site 4 (783)	1000m downstream WWTP	2006-10-05	no	Trichoptera	PSYCHOMYIIDAE	Tinodes waeneri	20	2
Site 4 (783)	1000m downstream WWTP	2006-10-05	no	Trichoptera	Trichoptera	Trichoptera	300	30
Site 4 (783)	1000m downstream WWTP	2006-10-05	no	Diptera	CERATOPOGONIDAE	Ceratopogoninae	150	15
Site 4 (783)	1000m downstream WWTP	2006-10-05	no	Diptera	CHIRONOMIDAE	Chironomini	310	31
Site 4 (783)	1000m downstream WWTP	2006-10-05	no	Diptera	CHIRONOMIDAE	Orthocladiinae incl diamesina	350	35
Site 4 (783)	1000m downstream WWTP	2006-10-05	no	Diptera	CHIRONOMIDAE	Tanypodini	10	1
Site 4 (783)	1000m downstream WWTP	2006-10-05	no	Diptera	CHIRONOMIDAE	Tanytarsini	150	15
Site 4 (783)	1000m downstream WWTP	2006-10-05	no	Diptera	SIMULIIDAE	Simulium nevermannia	110	11
Site 4 (783)	1000m downstream WWTP	2006-10-05	no	Diptera	TABANIDAE	Tabanidae	10	1
Site 4 (783)	1000m downstream WWTP	2007-02-26	no	Gastropoda	HYDROBIIDAE	Potamopyrgus antipodarum	160	16
Site 4 (783)	1000m downstream WWTP	2007-02-26	no	Gastropoda	LYMNAEIDAE	Lymnaea stagnalis	10	1
Site 4 (783)	1000m downstream WWTP	2007-02-26	no	Gastropoda	LYMNAEIDAE	Radix balthica	10	1
Site 4 (783)	1000m downstream WWTP	2007-02-26	no	Gastropoda	PHYSIDAE	Physella costatella	10	1
Site 4 (783)	1000m downstream WWTP	2007-02-26	no	Bivalvia	SPHAERIIDAE	Pisidium	10	1
Site 4 (783)	1000m downstream WWTP	2007-02-26	no	Oligochaeta	LUMBRICULIDAE	Lumbriculidae	10	1
Site 4 (783)	1000m downstream WWTP	2007-02-26	no	Oligochaeta	NAIDIDAE	Naididae	150	15
Site 4 (783)	1000m downstream WWTP	2007-02-26	no	Hirudinea	ERPOBDELLIDAE	Erpobdella octoculata	40	4
Site 4 (783)	1000m downstream WWTP	2007-02-26	no	Hirudinea	GLOSSIPHONIIDAE	Glossiphonia complanata	10	1
Site 4 (783)	1000m downstream WWTP	2007-02-26	no	Isopoda	ASELLIDAE	Asellus aquaticus	80	8
Site 4 (783)	1000m downstream WWTP	2007-02-26	no	Amphipoda	GAMMARIDAE	Gammarus fossarum	500	50
Site 4 (783)	1000m downstream WWTP	2007-02-26	no	Ephemeroptera	BAETIDAE	Baetis rhodani	1080	108
Site 4 (783)	1000m downstream WWTP	2007-02-26	no	Coleoptera	ELMIDAE	Elmis	40	4
Site 4 (783)	1000m downstream WWTP	2007-02-26	no	Coleoptera	ELMIDAE	Riolus	300	30
Site 4 (783)	1000m downstream WWTP	2007-02-26	no	Trichoptera	HYDROPSYCHIDAE	Hydropsyche angustipennis	10	1
Site 4 (783)	1000m downstream WWTP	2007-02-26	no	Trichoptera	HYDROPSYCHIDAE	Hydropsyche pellucidula	10	1
Site 4 (783)	1000m downstream WWTP	2007-02-26	no	Trichoptera	LIMNEPHILIDAE	Limnephilinae	10	1
Site 4 (783)	1000m downstream WWTP	2007-02-26	no	Trichoptera	LIMNEPHILIDAE	Limnephilus lunatus	10	1
Site 4 (783)	1000m downstream WWTP	2007-02-26	no	Trichoptera	POLYCENTROPODIDA	Polycentropus flavomaculatus	100	10
Site 4 (783)	1000m downstream WWTP	2007-02-26	no	Trichoptera	PSYCHOMYIIDAE	Tinodes waeneri	10	1
Site 4 (783)	1000m downstream WWTP	2007-02-26	no	Diptera	CERATOPOGONIDAE	Ceratopogonidae	110	11
Site 4 (783)	1000m downstream WWTP	2007-02-26	no	Diptera	CHIRONOMIDAE	Chironomini	400	40
Site 4 (783)	1000m downstream WWTP	2007-02-26	no	Diptera	CHIRONOMIDAE	Orthocladiinae incl. diamesina	1820	182
Site 4 (783)	1000m downstream WWTP	2007-02-26	no	Diptera	CHIRONOMIDAE	Tanypodinae	40	4
Site 4 (783)	1000m downstream WWTP	2007-02-26	no	Diptera	CHIRONOMIDAE	Tanytarsini	860	86
Site 4 (783)	1000m downstream WWTP	2007-02-26	no	Diptera	SIMULIIDAE	Simulium	610	61
Site 4 (783)	1000m downstream WWTP	2008-02-26	yes	Gastropoda	ANCYLIDAE	Ancylus fluviatilis	10	1
Site 4 (783)	1000m downstream WWTP	2008-02-26	yes	Gastropoda	HYDROBIIDAE	Potamopyrgus antipodarum	20	2
Site 4 (783)	1000m downstream WWTP	2008-02-26	yes	Gastropoda	LYMNAEIDAE	Radix balthica	10	1
Site 4 (783)	1000m downstream WWTP	2008-02-26	yes	Gastropoda	PHYSIDAE	Physella costatella	10	1
Site 4 (783)	1000m downstream WWTP	2008-02-26	yes	Gastropoda	PLANORBIDAE	Gyraulus	10	1
Site 4 (783)	1000m downstream WWTP	2008-02-26	yes	Bivalvia	SPHAERIIDAE	Pisidium	20	2
Site 4 (783)	1000m downstream WWTP	2008-02-26	yes	Oligochaeta	TUBIFICIDAE	Tubificidae	120	12
Site 4 (783)	1000m downstream WWTP	2008-02-26	yes	Hirudinea	ERPOBDELLIDAE	Erpobdella octoculata	20	2
Site 4 (783)	1000m downstream WWTP	2008-02-26	yes	Hirudinea	GLOSSIPHONIIDAE	Glossiphonia complanata	10	1
Site 4 (783)	1000m downstream WWTP	2008-02-26	yes	Arachnida	HYDRACARINA	Hydracarina	10	1
Site 4 (783)	1000m downstream WWTP	2008-02-26	yes	Isopoda	ASELLIDAE	Asellus aquaticus	10	1
Site 4 (783)	1000m downstream WWTP	2008-02-26	yes	Amphipoda	GAMMARIDAE	Gammarus fossarum	10	1
Site 4 (783)	1000m downstream WWTP	2008-02-26	yes	Ephemeroptera	BAETIDAE	Baetis rhodani	240	24
Site 4 (783)	1000m downstream WWTP	2008-02-26	yes	Odonata	CALOPTERYGIDAE	Calopteryx	10	1
Site 4 (783)	1000m downstream WWTP	2008-02-26	yes	Odonata	GOMPHIDAE	Onychogomphus	10	1
Site 4 (783)	1000m downstream WWTP	2008-02-26	yes	Coleoptera	ELMIDAE	Esolus	10	1
Site 4 (783)	1000m downstream WWTP	2008-02-26	yes	Megaloptera	SIALIDAE	Sialis	10	1
Site 4 (783)	1000m downstream WWTP	2008-02-26	yes	Trichoptera	HYDROPSYCHIDAE	Hydropsyche incognita	10	1
Site 4 (783)	1000m downstream WWTP	2008-02-26	yes	Trichoptera	HYDROPTILIDAE	Hydroptilidae	50	5
Site 4 (783)	1000m downstream WWTP	2008-02-26	yes	Trichoptera	LIMNEPHILIDAE	Chaetopterygini + Stenophyl	10	1
Site 4 (783)	1000m downstream WWTP	2008-02-26	yes	Trichoptera	LIMNEPHILIDAE	Limnephilus lunatus	10	1
Site 4 (783)	1000m downstream WWTP	2008-02-26	yes	Trichoptera	POLYCENTROPODIDA	Polycentropus flavomaculatus	10	1
Site 4 (783)	1000m downstream WWTP	2008-02-26	yes	Trichoptera	Trichoptera	(köcherlos)	60	6
Site 4 (783)	1000m downstream WWTP	2008-02-26	yes	Diptera	CERATOPOGONIDAE	Ceratopogoninae	90	9
Site 4 (783)	1000m downstream WWTP	2008-02-26	yes	Diptera	CHIRONOMIDAE	Chironomini	140	14
Site 4 (783)	1000m downstream WWTP	2008-02-26	yes	Diptera	CHIRONOMIDAE	Orthocladiinae incl. diamesina	470	47
Site 4 (783)	1000m downstream WWTP	2008-02-26	yes	Diptera	CHIRONOMIDAE	Orthocladiinae incl. diamesina	50	5
Site 4 (783)	1000m downstream WWTP	2008-02-26	yes	Diptera	CHIRONOMIDAE	Prodiamesinae	10	1
Site 4 (783)	1000m downstream WWTP	2008-02-26	yes	Diptera	CHIRONOMIDAE	Tanypodinae	60	6
Site 4 (783)	1000m downstream WWTP	2008-02-26	yes	Diptera	CHIRONOMIDAE	Tanytarsini	20	2
Site 4 (783)	1000m downstream WWTP	2008-02-26	yes	Diptera	SIMULIIDAE	Simulium	260	26
Site 4 (783)	1000m downstream WWTP	2008-10-20	yes	Gastropoda	LYMNAEIDAE	Galba trunculata	50	5
Site 4 (783)	1000m downstream WWTP	2008-10-20	yes	Bivalvia	SPHAERIIDAE	Pisidium	10	1
Site 4 (783)	1000m downstream WWTP	2008-10-20	yes	Oligochaeta	LUMBRICULIDAE	Lumbriculidae	230	23
Site 4 (783)	1000m downstream WWTP	2008-10-20	yes	Oligochaeta	NAIDIDAE	Naididae	320	32
Site 4 (783)	1000m downstream WWTP	2008-10-20	yes	Hirudinea	GLOSSIPHONIIDAE	Glossiphonia complanata	10	1
Site 4 (783)	1000m downstream WWTP	2008-10-20	yes	Isopoda	ASELLIDAE	Asellus aquaticus	20	2
Site 4 (783)	1000m downstream WWTP	2008-10-20	yes	Amphipoda	GAMMARIDAE	Gammarus fossarum	40	4
Site 4 (783)	1000m downstream WWTP	2008-10-20	yes	Ephemeroptera	BAETIDAE	Baetis rhodani	20	2
Site 4 (783)	1000m downstream WWTP	2008-10-20	yes	Ephemeroptera	BAETIDAE	Baetis	100	10
Site 4 (783)	1000m downstream WWTP	2008-10-20	yes	Odonata	CALOPTERYGIDAE	Calopteryx	10	1
Site 4 (783)	1000m downstream WWTP	2008-10-20	yes	Coleoptera	ELMIDAE	Esolus	20	2
Site 4 (783)	1000m downstream WWTP	2008-10-20	yes	Trichoptera	HYDROPTILIDAE	Hydroptilidae	120	12
Site 4 (783)	1000m downstream WWTP	2008-10-20	yes	Trichoptera	POLYCENTROPODIDA	Polycentropodidae	110	11
Site 4 (783)	1000m downstream WWTP	2008-10-20	yes	Trichoptera	POLYCENTROPODIDA	Polycentropus flavomaculatus	30	3
Site 4 (783)	1000m downstream WWTP	2008-10-20	yes	Diptera	CERATOPOGONIDAE	Ceratopogoninae	60	6
Site 4 (783)	1000m downstream WWTP	2008-10-20	yes	Diptera	CHIRONOMIDAE	Chironomini	180	18
Site 4 (783)	1000m downstream WWTP	2008-10-20	yes	Diptera	CHIRONOMIDAE	Orthocladiinae incl. diamesina	70	7
Site 4 (783)	1000m downstream WWTP	2008-10-20	yes	Diptera	CHIRONOMIDAE	Tanypodinae	20	2
Site 4 (783)	1000m downstream WWTP	2008-10-20	yes	Diptera	CHIRONOMIDAE	Tanytarsini	10	1
Site 4 (783)	1000m downstream WWTP	2008-10-20	yes	Diptera	SIMULIIDAE	Simulium	200	20

## Sheet: 2014 macroinvertebrates
Site	Ozonation	Date	Recovery	TU_measured	Family	Species	Abundance		Gattung	Ordnung	Klasse	C_Nr	Ost	Nord	Site
Site 207, 40m downstream WWTP	no	2014-03-10	0		Ancylidae	fluviatilis	2		Ancylus	Basommatophora	Gastropoda	207	676211	256205	Furtbach nach ARA Regensdorf
Site 207, 40m downstream WWTP	no	2014-03-10	0		Asellidae	aquaticus	44		Asellus	Isopoda	Crustacea	207	676211	256205	Furtbach nach ARA Regensdorf
Site 207, 40m downstream WWTP	no	2014-03-10	0		Baetidae	rhodani	89		Baetis	Ephemeroptera	Insecta	207	676211	256205	Furtbach nach ARA Regensdorf
Site 207, 40m downstream WWTP	no	2014-03-10	0		Calopterygidae	splendens splendens	12		Calopteryx	Odonata	Insecta	207	676211	256205	Furtbach nach ARA Regensdorf
Site 207, 40m downstream WWTP	no	2014-03-10	0		Chironomidae	Gen. sp.	13		Chironomidae [Fam.]	Diptera	Insecta	207	676211	256205	Furtbach nach ARA Regensdorf
Site 207, 40m downstream WWTP	no	2014-03-10	0		Lumbricidae	tetraedra	2		Eiseniella	Lumbricida	Oligochaeta	207	676211	256205	Furtbach nach ARA Regensdorf
Site 207, 40m downstream WWTP	no	2014-03-10	0		Erpobdellidae	octoculata	4		Erpobdella	Arhynchobdellida	Hirudinea	207	676211	256205	Furtbach nach ARA Regensdorf
Site 207, 40m downstream WWTP	no	2014-03-10	0		Gammaridae	pulex	167		Gammarus	Amphipoda	Crustacea	207	676211	256205	Furtbach nach ARA Regensdorf
Site 207, 40m downstream WWTP	no	2014-03-10	0		Haemopidae	sanguisuga	1		Haemopis	Arhynchobdellida	Hirudinea	207	676211	256205	Furtbach nach ARA Regensdorf
Site 207, 40m downstream WWTP	no	2014-03-10	0		Hydropsychidae	sp.	40		Hydropsyche	Trichoptera	Insecta	207	676211	256205	Furtbach nach ARA Regensdorf
Site 207, 40m downstream WWTP	no	2014-03-10	0		Hydroptilidae	Gen. sp.	10		Hydroptilidae [Fam.]	Trichoptera	Insecta	207	676211	256205	Furtbach nach ARA Regensdorf
Site 207, 40m downstream WWTP	no	2014-03-10	0		Limnephilidae	Gen. sp.	3		Limnephilidae [Fam.]	Trichoptera	Insecta	207	676211	256205	Furtbach nach ARA Regensdorf
Site 207, 40m downstream WWTP	no	2014-03-10	0		Limnephilidae	lunatus	6		Limnephilus	Trichoptera	Insecta	207	676211	256205	Furtbach nach ARA Regensdorf
Site 207, 40m downstream WWTP	no	2014-03-10	0		Oligochaeta	Gen. sp.	2		Oligochaeta [Kl.]	Oligochaeta [Kl.]	Oligochaeta	207	676211	256205	Furtbach nach ARA Regensdorf
Site 207, 40m downstream WWTP	no	2014-03-10	0		Sphaeriidae	sp.	27		Pisidium	Veneroida	Bivalvia	207	676211	256205	Furtbach nach ARA Regensdorf
Site 207, 40m downstream WWTP	no	2014-03-10	0		Polycentropodidae	flavomaculatus flavomaculatus	14		Polycentropus	Trichoptera	Insecta	207	676211	256205	Furtbach nach ARA Regensdorf
Site 207, 40m downstream WWTP	no	2014-03-10	0		Hydrobiidae	antipodarum	28		Potamopyrgus	Caenogastropoda	Gastropoda	207	676211	256205	Furtbach nach ARA Regensdorf
Site 207, 40m downstream WWTP	no	2014-03-10	0		Simuliidae	Gen. sp.	41		Simuliidae [Fam.]	Diptera	Insecta	207	676211	256205	Furtbach nach ARA Regensdorf
Site 207, 40m downstream WWTP	no	2014-03-10	0		Lymnaeidae	sp.	2		Stagnicola	Basommatophora	Gastropoda	207	676211	256205	Furtbach nach ARA Regensdorf
Site 207, 40m downstream WWTP	no	2014-03-10	0		Chironomidae	Gen. sp.	4		Tanypodinae [UFam.]	Diptera	Insecta	207	676211	256205	Furtbach nach ARA Regensdorf
Site 207, 40m downstream WWTP	no	2014-03-10	0		Valvatidae	cristata	1		Valvata	Caenogastropoda	Gastropoda	207	676211	256205	Furtbach nach ARA Regensdorf
Site 207, 40m downstream WWTP	no	2014-03-10	0		Ceratopogonidae	Gen. sp.	2		Ceratopogoninae [UFam.]	Diptera	Insecta	207	676211	256205	Furtbach nach ARA Regensdorf
Site 207, 40m downstream WWTP	no	2014-03-10	0		Dugesiidae	lugubris /polychroa	7		Dugesia	Turbellaria [Kl.]	Turbellaria	207	676211	256205	Furtbach nach ARA Regensdorf
Site 207, 40m downstream WWTP	no	2014-03-10	0		Elmidae	sp. [Larve]	9		Elmis	Coleoptera	Insecta	207	676211	256205	Furtbach nach ARA Regensdorf
Site 207, 40m downstream WWTP	no	2014-03-10	0		Elmidae	sp. [adult]	7		Elmis	Coleoptera	Insecta	207	676211	256205	Furtbach nach ARA Regensdorf
Site 207, 40m downstream WWTP	no	2014-03-10	0		Elmidae	sp. [adult]	4		Limnius	Coleoptera	Insecta	207	676211	256205	Furtbach nach ARA Regensdorf
Site 207, 40m downstream WWTP	no	2014-10-14	0		Ancylidae	fluviatilis	5		Ancylus	Basommatophora	Gastropoda	207	676211	256205	Furtbach nach ARA Regensdorf
Site 207, 40m downstream WWTP	no	2014-10-14	0		Limoniidae	sp.	3		Antocha	Diptera	Insecta	207	676211	256205	Furtbach nach ARA Regensdorf
Site 207, 40m downstream WWTP	no	2014-10-14	0		Asellidae	aquaticus	48		Asellus	Isopoda	Crustacea	207	676211	256205	Furtbach nach ARA Regensdorf
Site 207, 40m downstream WWTP	no	2014-10-14	0		Baetidae	rhodani	113		Baetis	Ephemeroptera	Insecta	207	676211	256205	Furtbach nach ARA Regensdorf
Site 207, 40m downstream WWTP	no	2014-10-14	0		Calopterygidae	splendens splendens	10		Calopteryx	Odonata	Insecta	207	676211	256205	Furtbach nach ARA Regensdorf
Site 207, 40m downstream WWTP	no	2014-10-14	0		Calopterygidae	virgo virgo	3		Calopteryx	Odonata	Insecta	207	676211	256205	Furtbach nach ARA Regensdorf
Site 207, 40m downstream WWTP	no	2014-10-14	0		Chironomidae	Gen. sp.	11		Chironomidae [Fam.]	Diptera	Insecta	207	676211	256205	Furtbach nach ARA Regensdorf
Site 207, 40m downstream WWTP	no	2014-10-14	0		Lumbricidae	tetraedra	1		Eiseniella	Lumbricida	Oligochaeta	207	676211	256205	Furtbach nach ARA Regensdorf
Site 207, 40m downstream WWTP	no	2014-10-14	0		Ephemerellidae	ignita	1		Serratella	Ephemeroptera	Insecta	207	676211	256205	Furtbach nach ARA Regensdorf
Site 207, 40m downstream WWTP	no	2014-10-14	0		Erpobdellidae	octoculata	16		Erpobdella	Arhynchobdellida	Hirudinea	207	676211	256205	Furtbach nach ARA Regensdorf
Site 207, 40m downstream WWTP	no	2014-10-14	0		Gammaridae	fossarum	150		Gammarus	Amphipoda	Crustacea	207	676211	256205	Furtbach nach ARA Regensdorf
Site 207, 40m downstream WWTP	no	2014-10-14	0		Glossiphoniidae	complanata	1		Glossiphonia	Rhynchobdellida	Hirudinea	207	676211	256205	Furtbach nach ARA Regensdorf
Site 207, 40m downstream WWTP	no	2014-10-14	0		Gomphidae	Gen. sp.	1		Gomphidae [Fam.]	Odonata	Insecta	207	676211	256205	Furtbach nach ARA Regensdorf
Site 207, 40m downstream WWTP	no	2014-10-14	0		Hydrachnidia	Gen. sp.	3		Hydracarina [Fam.]	Hydrachnidia	Chelicerata	207	676211	256205	Furtbach nach ARA Regensdorf
Site 207, 40m downstream WWTP	no	2014-10-14	0		Hydropsychidae	sp.	113		Hydropsyche	Trichoptera	Insecta	207	676211	256205	Furtbach nach ARA Regensdorf
Site 207, 40m downstream WWTP	no	2014-10-14	0		Lepidostomatidae	hirtum	5		Lepidostoma	Trichoptera	Insecta	207	676211	256205	Furtbach nach ARA Regensdorf
Site 207, 40m downstream WWTP	no	2014-10-14	0		Oligochaeta [Kl.]	Gen. sp.	4		Oligochaeta [Kl.]	Oligochaeta [Kl.]	Oligochaeta	207	676211	256205	Furtbach nach ARA Regensdorf
Site 207, 40m downstream WWTP	no	2014-10-14	0		Sphaeriidae	sp.	18		Pisidium	Veneroida	Bivalvia	207	676211	256205	Furtbach nach ARA Regensdorf
Site 207, 40m downstream WWTP	no	2014-10-14	0		Polycentropodidae	flavomaculatus flavomaculatus	11		Polycentropus	Trichoptera	Insecta	207	676211	256205	Furtbach nach ARA Regensdorf
Site 207, 40m downstream WWTP	no	2014-10-14	0		Hydrobiidae	antipodarum	50		Potamopyrgus	Caenogastropoda	Gastropoda	207	676211	256205	Furtbach nach ARA Regensdorf
Site 207, 40m downstream WWTP	no	2014-10-14	0		Simuliidae	Gen. sp.	75		Simuliidae [Fam.]	Diptera	Insecta	207	676211	256205	Furtbach nach ARA Regensdorf
Site 207, 40m downstream WWTP	no	2014-10-14	0		Psychomyiidae	waeneri waeneri	5		Tinodes	Trichoptera	Insecta	207	676211	256205	Furtbach nach ARA Regensdorf
Site 207, 40m downstream WWTP	no	2014-10-14	0		Tipulidae	Gen. sp.	4		Tipulidae [Fam.]	Diptera	Insecta	207	676211	256205	Furtbach nach ARA Regensdorf
Site 207, 40m downstream WWTP	no	2014-10-14	0		Tubificidae	Gen. sp.	3		Tubificidae [Fam.]	Tubificida	Oligochaeta	207	676211	256205	Furtbach nach ARA Regensdorf
Site 207, 40m downstream WWTP	no	2014-10-14	0		Ceratopogonidae	Gen. sp.	4		Ceratopogoninae [UFam.]	Diptera	Insecta	207	676211	256205	Furtbach nach ARA Regensdorf
Site 207, 40m downstream WWTP	no	2014-10-14	0		Muscidae	sp.	15		Limnophora	Diptera	Insecta	207	676211	256205	Furtbach nach ARA Regensdorf
Site 207, 40m downstream WWTP	no	2014-10-14	0		Nematoda [Kl.]	Gen. sp.	1		Nematoda [Kl.]	Nematoda	Nematomorpha	207	676211	256205	Furtbach nach ARA Regensdorf
Site 207, 40m downstream WWTP	no	2014-10-14	0		Dugesiidae	lugubris /polychroa	5		Dugesia	Turbellaria [Kl.]	Turbellaria	207	676211	256205	Furtbach nach ARA Regensdorf
Site 207, 40m downstream WWTP	no	2014-10-14	0		Elmidae	sp. [Larve]	21		Elmis	Coleoptera	Insecta	207	676211	256205	Furtbach nach ARA Regensdorf
Site 207, 40m downstream WWTP	no	2014-10-14	0		Elmidae	sp. [adult]	10		Elmis	Coleoptera	Insecta	207	676211	256205	Furtbach nach ARA Regensdorf
Site 206, 40m upstream WWTP	no	2014-03-10	0		Ancylidae	fluviatilis	2		Ancylus	Basommatophora	Gastropoda	206	676296	256225	Furtbach vor ARA Regensdorf
Site 206, 40m upstream WWTP	no	2014-03-10	0		Asellidae	aquaticus	44		Asellus	Isopoda	Crustacea	206	676296	256225	Furtbach vor ARA Regensdorf
Site 206, 40m upstream WWTP	no	2014-03-10	0		Baetidae	rhodani	140		Baetis	Ephemeroptera	Insecta	206	676296	256225	Furtbach vor ARA Regensdorf
Site 206, 40m upstream WWTP	no	2014-03-10	0		Baetidae	sp.	40		Baetis	Ephemeroptera	Insecta	206	676296	256225	Furtbach vor ARA Regensdorf
Site 206, 40m upstream WWTP	no	2014-03-10	0		Calopterygidae	splendens splendens	22		Calopteryx	Odonata	Insecta	206	676296	256225	Furtbach vor ARA Regensdorf
Site 206, 40m upstream WWTP	no	2014-03-10	0		Calopterygidae	virgo virgo	6		Calopteryx	Odonata	Insecta	206	676296	256225	Furtbach vor ARA Regensdorf
Site 206, 40m upstream WWTP	no	2014-03-10	0		Lestidae	viridis	6		Lestes	Odonata	Insecta	206	676296	256225	Furtbach vor ARA Regensdorf
Site 206, 40m upstream WWTP	no	2014-03-10	0		Chironomidae	Gen. sp.	16		Chironomidae [Fam.]	Diptera	Insecta	206	676296	256225	Furtbach vor ARA Regensdorf
Site 206, 40m upstream WWTP	no	2014-03-10	0		Lumbricidae	tetraedra	4		Eiseniella	Lumbricida	Oligochaeta	206	676296	256225	Furtbach vor ARA Regensdorf
Site 206, 40m upstream WWTP	no	2014-03-10	0		Erpobdellidae	octoculata	8		Erpobdella	Arhynchobdellida	Hirudinea	206	676296	256225	Furtbach vor ARA Regensdorf
Site 206, 40m upstream WWTP	no	2014-03-10	0		Gammaridae	pulex	180		Gammarus	Amphipoda	Crustacea	206	676296	256225	Furtbach vor ARA Regensdorf
Site 206, 40m upstream WWTP	no	2014-03-10	0		Scirtidae	Gen. sp.	12		Helodidae [Fam.]	Coleoptera	Insecta	206	676296	256225	Furtbach vor ARA Regensdorf
Site 206, 40m upstream WWTP	no	2014-03-10	0		Limoniidae	sp.	14		Hexatoma	Diptera	Insecta	206	676296	256225	Furtbach vor ARA Regensdorf
Site 206, 40m upstream WWTP	no	2014-03-10	0		Hydropsychidae	sp.	14		Hydropsyche	Trichoptera	Insecta	206	676296	256225	Furtbach vor ARA Regensdorf
Site 206, 40m upstream WWTP	no	2014-03-10	0		Hydroptilidae	Gen. sp.	2		Hydroptilidae [Fam.]	Trichoptera	Insecta	206	676296	256225	Furtbach vor ARA Regensdorf
Site 206, 40m upstream WWTP	no	2014-03-10	0		Limnephilidae	Gen. sp.	10		Limnephilidae [Fam.]	Trichoptera	Insecta	206	676296	256225	Furtbach vor ARA Regensdorf
Site 206, 40m upstream WWTP	no	2014-03-10	0		Limnephilidae	sp.	28		Limnephilus	Trichoptera	Insecta	206	676296	256225	Furtbach vor ARA Regensdorf
Site 206, 40m upstream WWTP	no	2014-03-10	0		Oligochaeta [Kl.]	Gen. sp.	14		Oligochaeta [Kl.]	Oligochaeta [Kl.]	Oligochaeta	206	676296	256225	Furtbach vor ARA Regensdorf
Site 206, 40m upstream WWTP	no	2014-03-10	0		Sphaeriidae	sp.	46		Pisidium	Veneroida	Bivalvia	206	676296	256225	Furtbach vor ARA Regensdorf
Site 206, 40m upstream WWTP	no	2014-03-10	0		Platycnemididae	pennipes	14		Platycnemis	Odonata	Insecta	206	676296	256225	Furtbach vor ARA Regensdorf
Site 206, 40m upstream WWTP	no	2014-03-10	0		Hydrobiidae	antipodarum	28		Potamopyrgus	Caenogastropoda	Gastropoda	206	676296	256225	Furtbach vor ARA Regensdorf
Site 206, 40m upstream WWTP	no	2014-03-10	0		Simuliidae	Gen. sp.	62		Simuliidae [Fam.]	Diptera	Insecta	206	676296	256225	Furtbach vor ARA Regensdorf
Site 206, 40m upstream WWTP	no	2014-03-10	0		Lymnaeidae	sp.	2		Stagnicola	Basommatophora	Gastropoda	206	676296	256225	Furtbach vor ARA Regensdorf
Site 206, 40m upstream WWTP	no	2014-03-10	0		Chironomidae	Gen. sp.	16		Tanypodinae [UFam.]	Diptera	Insecta	206	676296	256225	Furtbach vor ARA Regensdorf
Site 206, 40m upstream WWTP	no	2014-03-10	0		Psychomyiidae	waeneri waeneri	26		Tinodes	Trichoptera	Insecta	206	676296	256225	Furtbach vor ARA Regensdorf
Site 206, 40m upstream WWTP	no	2014-03-10	0		Tipulidae	Gen. sp.	2		Tipulidae [Fam.]	Diptera	Insecta	206	676296	256225	Furtbach vor ARA Regensdorf
Site 206, 40m upstream WWTP	no	2014-03-10	0		Elmidae	sp. [adult]	4		Esolus	Coleoptera	Insecta	206	676296	256225	Furtbach vor ARA Regensdorf
Site 206, 40m upstream WWTP	no	2014-03-10	0		Gammaridae	fossarum/pulex	80		Gammarus	Amphipoda	Crustacea	206	676296	256225	Furtbach vor ARA Regensdorf
Site 206, 40m upstream WWTP	no	2014-10-14	0		Baetidae	rhodani	44		Baetis	Ephemeroptera	Insecta	206	676296	256225	Furtbach vor ARA Regensdorf
Site 206, 40m upstream WWTP	no	2014-10-14	0		Calopterygidae	splendens splendens	23		Calopteryx	Odonata	Insecta	206	676296	256225	Furtbach vor ARA Regensdorf
Site 206, 40m upstream WWTP	no	2014-10-14	0		Chironomidae	Gen. sp.	14		Chironomidae [Fam.]	Diptera	Insecta	206	676296	256225	Furtbach vor ARA Regensdorf
Site 206, 40m upstream WWTP	no	2014-10-14	0		Lumbricidae	tetraedra	3		Eiseniella	Lumbricida	Oligochaeta	206	676296	256225	Furtbach vor ARA Regensdorf
Site 206, 40m upstream WWTP	no	2014-10-14	0		Erpobdellidae	octoculata	1		Erpobdella	Arhynchobdellida	Hirudinea	206	676296	256225	Furtbach vor ARA Regensdorf
Site 206, 40m upstream WWTP	no	2014-10-14	0		Lymnaeidae	truncatula	1		Galba	Basommatophora	Gastropoda	206	676296	256225	Furtbach vor ARA Regensdorf
Site 206, 40m upstream WWTP	no	2014-10-14	0		Gammaridae	fossarum	171		Gammarus	Amphipoda	Crustacea	206	676296	256225	Furtbach vor ARA Regensdorf
Site 206, 40m upstream WWTP	no	2014-10-14	0		Limnephilidae	pellucidus	1		Glyphotaelius	Trichoptera	Insecta	206	676296	256225	Furtbach vor ARA Regensdorf
Site 206, 40m upstream WWTP	no	2014-10-14	0		Sphaeriidae	sp.	22		Pisidium	Veneroida	Bivalvia	206	676296	256225	Furtbach vor ARA Regensdorf
Site 206, 40m upstream WWTP	no	2014-10-14	0		Hydrobiidae	antipodarum	180		Potamopyrgus	Caenogastropoda	Gastropoda	206	676296	256225	Furtbach vor ARA Regensdorf
Site 206, 40m upstream WWTP	no	2014-10-14	0		Lymnaeidae	sp.	4		Radix	Basommatophora	Gastropoda	206	676296	256225	Furtbach vor ARA Regensdorf
Site 206, 40m upstream WWTP	no	2014-10-14	0		Simuliidae	Gen. sp.	20		Simuliidae [Fam.]	Diptera	Insecta	206	676296	256225	Furtbach vor ARA Regensdorf
Site 206, 40m upstream WWTP	no	2014-10-14	0		Psychomyiidae	waeneri waeneri	2		Tinodes	Trichoptera	Insecta	206	676296	256225	Furtbach vor ARA Regensdorf
Site 206, 40m upstream WWTP	no	2014-10-14	0		Tubificidae	Gen. sp.	8		Tubificidae [Fam.]	Tubificida	Oligochaeta	206	676296	256225	Furtbach vor ARA Regensdorf
Site 206, 40m upstream WWTP	no	2014-10-14	0		Scirtidae	Gen. sp.	3		Scirtidae [Fam.]	Coleoptera	Insecta	206	676296	256225	Furtbach vor ARA Regensdorf
Site 206, 40m upstream WWTP	no	2014-10-14	0		Dugesiidae	lugubris /polychroa	1		Dugesia	Turbellaria [Kl.]	Turbellaria	206	676296	256225	Furtbach vor ARA Regensdorf
Site 206, 40m upstream WWTP	no	2014-10-14	0		Elmidae	sp. [Larve]	1		Limnius	Coleoptera	Insecta	206	676296	256225	Furtbach vor ARA Regensdorf
Site 206, 40m upstream WWTP	no	2014-10-14	0		Elmidae	tuberculatus [Larve]	1		Oulimnius	Coleoptera	Insecta	206	676296	256225	Furtbach vor ARA Regensdorf
